# Supplementary material for: Mice identify subgoal locations through an action-driven mapping process
Source: Neuron. 2023 Jun 21;111(12):1966–1978.e8. doi: 10.1016/j.neuron.2023.03.034 (PMC10636595; doi:10.1016/j.neuron.2023.03.034)
Supplement: Data S1. Audio files with smashing and crackling sounds, related to STAR Methods [file mmc7.zip]

Archive with 2 entries (2 files):
- SupplementaryAudio_1.wav
- SupplementaryAudio_2.wav
